# Supplementary material for: Rapid and Continuous Cryopreservation of Stem Cells with a 3D Micromixer
Source: Micromachines (Basel). 2022 Sep 13;13(9):1516. doi: 10.3390/mi13091516 (PMC9500807; doi:10.3390/mi13091516)
Supplement: Supplementary file 1 [file micromachines-13-01516-s001.zip]

Archive with 1 entries (1 files):
- micromachines-1875729-supplementary.pdf
